# Supplementary material for: Red and Blue Light Induce Soybean Resistance to Soybean Mosaic Virus Infection through the Coordination of Salicylic Acid and Jasmonic Acid Defense Pathways
Source: Viruses. 2023 Dec 7;15(12):2389. doi: 10.3390/v15122389 (PMC10747522; doi:10.3390/v15122389)
Supplement: Supplementary file 1 [file viruses-15-02389-s001.zip]

Archive with 1 entries (1 files):
- viruses-2669281-supplementary.pdf
